# Supplementary material for: Vitamin D Supplementation, Total Testosterone, and Androgen Bioavailability Markers in Adult Men: A Systematic Review and Meta-Analysis of Randomized Controlled Trials
Source: Nutrients. 2026 Jun 26;18(13):2090. doi: 10.3390/nu18132090 (PMC13363579; doi:10.3390/nu18132090)
Supplement: Supplementary file 1 [file nutrients-18-02090-s001.zip]

Archive with 1 entries (1 files):
- nutrients-4355977-supplementary.pdf
